# Supplementary material for: Manganese–Iron-Supported Biomass-Derived Carbon Catalyst for Efficient Hydrazine Oxidation
Source: Molecules. 2026 Jan 19;31(2):354. doi: 10.3390/molecules31020354 (PMC12844456; doi:10.3390/molecules31020354)
Supplement: Supplementary file 1 [file molecules-31-00354-s001.zip]

Archive with 1 entries (1 files):
- molecules-4039432-supplementary.pdf
